# Supplementary material for: Beyond the Plate: Patient Perspectives on Diet and Daily Life with Crohn’s Disease—A National Survey
Source: J Clin Med. 2025 Aug 9;14(16):5648. doi: 10.3390/jcm14165648 (PMC12387096; doi:10.3390/jcm14165648)
Supplement: Supplementary file 1 [file jcm-14-05648-s001.zip]

Archive with 1 entries (1 files):
- jcm-3774603-supplementary.pdf
